# Supplementary material for: Human Seroprevalence for Dengue, Ross River, and Barmah Forest viruses in Australia and the Pacific: A systematic review spanning seven decades
Source: PLoS Negl Trop Dis. 2022 Apr 29;16(4):e0010314. doi: 10.1371/journal.pntd.0010314 (PMC9094520; doi:10.1371/journal.pntd.0010314)
Supplement: S1 Data — (XLSX) [file pntd.0010314.s003.xlsx]

## Sheet: All metadata extracted
Total number of included studies	Total number of serosurveys	Study name	Title	Publication Year	Study period	Virus	State	Country	location	No. of locations	Sampling method	sample selection		Method	Total_tested	No. of positive (*estimated from rates)	Calculated rate	Av_rate extracted by Elle and Eugene	grouped by Age	grouped by locality	grouped by gender	grouped results in:	Note
1	1	Doherty	STUDIES OF ARTHROPOD-BORNE VIRUS INFECTIONS IN QUEENSLAND V. SURVEY OF ANTIBODIES TO GROUP A ARBOVIRUSES IN MAN AND OTHER ANIMALS	1966	1957-1964	RRV	QLD	Australia	Different areas in Queensland	6	random sampling	NA		HI	636	316 (at 1:10)	49.6855	49.921	Y	Y		Table 5
	2	Doherty	STUDIES OF ARTHROPOD-BORNE VIRUS INFECTIONS IN QUEENSLAND V. SURVEY OF ANTIBODIES TO GROUP A ARBOVIRUSES IN MAN AND OTHER ANIMALS	1966	1957-1964	RRV	QLD	Australia	Different areas in Queensland	6	random sampling	NA		NT	308	139 (at 1:10)	45.1299	45.1299	Y	Y		Table 5
2	3	Doherty	VIRUS ISOLATION AND SEROLOGICAL STUDIES OF ARTHROPOD BORNE VIRUS INFECTIONS IN A HIGH RAINFALL AREA OF NORTH QUEENSLAND	1968	1951-1955	RRV	QLD	Australia	near the town of Innisfail ((146''0'E., 17''3O'S.)	1	random sampling	NA		HI	284	128 (at 1:20)	45.0704	45.0704	Y		Y	Table in page 4
3	4	Clarke	Annually recurrent epidemic polyarthritis and Ross River virus activity in a coastal area of New South Wales: I. Occurrence of the disease	1973	1965-1971	RRV	NSW	Australia	Newcastle, Gosford and Taree	3	random sampling	from blood donors		HI	1278	215	16.8232	16.8232	N
4	5	Doherty	SURVEYS OF HAEMAGGLUTINATION-INHIBITING ANTIBODY TO ARBOVIRUSES IN ABORIGINES AND OTHER POPULATION GROUPS IN NORTHERN AND EASTERN AUSTRALIA, 1966-1973	1973	1967	RRV	QLD	Australia	12 areas of QLD Aboriginal settlements	12	random sampling	NA		HI	507	239* (reciprocal titre>=20)	47.14	47.14	Y	Y		Table 3
	6	Doherty	SURVEYS OF HAEMAGGLUTINATION-INHIBITING ANTIBODY TO ARBOVIRUSES IN ABORIGINES AND OTHER POPULATION GROUPS IN NORTHERN AND EASTERN AUSTRALIA, 1966-1973	1973	1966-1971	RRV	QLD	Australia	eastern QLD	1	random sampling	NA		HI	1463	614 (reciprocal titre>=20)	41.9686	41.9686	Y		Y	Table 3	results were also grouped by season, in Table 3
	7	Doherty	SURVEYS OF HAEMAGGLUTINATION-INHIBITING ANTIBODY TO ARBOVIRUSES IN ABORIGINES AND OTHER POPULATION GROUPS IN NORTHERN AND EASTERN AUSTRALIA, 1966-1973	1973	1969	RRV	NT	Australia	6 areas of NT	6	random sampling	NA		HI	178	98 (reciprocal titre>=20)	55.0562	55.0562	Y	Y		Table 3
5	8	Seglenieks	EPIDEMIC POLYARTHRITIS IN SOUTH AUSTRALIA: REPORT OF AN OUTBREAK IN 1971	1974	1971 (during epidemic)	RRV	SA	Australia	towns along the River Murray in South Australia	1	clinically targeted	blood donors		HI	109	109	100	100	N	N	N	Table 1
	9	Seglenieks	EPIDEMIC POLYARTHRITIS IN SOUTH AUSTRALIA: REPORT OF AN OUTBREAK IN 1971	1974	1971 (post epidemic)	RRV	SA	Australia	towns along the River Murray in South Australia	1	random sampling	blood donors		HI	104	21	20.1923	20.2	N	N	N	Table 2
6	10	Tesh	THE DISTRIBUTION AND PREVALENCE OF GROUP A ARBOVIRUS NEUTRALIZING ANTIBODIES AMONG HUMAN POPULATIONS IN SOUTHEAST ASIA AND THE PACIFIC ISLANDS	1975	1960, 1965, 1968-1969	RRV	Papua New Guinea	Papua New Guinea	9 areas	9	random sampling	collected from a variety of sources		NT	604	204 (at 1:40 dilution)	33.7748	33.7748	Y	Y		Table 5
	11	Tesh	THE DISTRIBUTION AND PREVALENCE OF GROUP A ARBOVIRUS NEUTRALIZING ANTIBODIES AMONG HUMAN POPULATIONS IN SOUTHEAST ASIA AND THE PACIFIC ISLANDS	1975	1960, 1965-1966	RRV	Solomon Islands	Solomon Islands	5 areas	5	random sampling	collected from a variety of sources		NT	604	40 (at 1:40 dilution)	6.62252	6.62252	N	Y
	12	Tesh	THE DISTRIBUTION AND PREVALENCE OF GROUP A ARBOVIRUS NEUTRALIZING ANTIBODIES AMONG HUMAN POPULATIONS IN SOUTHEAST ASIA AND THE PACIFIC ISLANDS	1975	1963	RRV	New Caledonia	New Caledonia	New Caledonia	1	random sampling	collected from a variety of sources		NT	72	0	0	0	N	Y
	13	Tesh	THE DISTRIBUTION AND PREVALENCE OF GROUP A ARBOVIRUS NEUTRALIZING ANTIBODIES AMONG HUMAN POPULATIONS IN SOUTHEAST ASIA AND THE PACIFIC ISLANDS	1975	1962	RRV	American Samoa	American Samoa	Tula	1	random sampling	collected from a variety of sources		NT	30	0	0	0	N	Y
7	14	Liehne	ORD RIVER ARBOVIRUSES — SEROLOGICAL EPIDEMIOLOGY	1976	NA	RRV	WA	Australia	Kimberley area	1	random sampling	collected from patients returning for treatment at the Kununurra District Hospital and aliquots from regular blood donors		HI	441	186 (titre>1/20)	42.1769	42.1769	Y			Table 1-2	results were also grouped by race and year of residence, in Table 1-2
8	15	Stallman	Serology in diagnosis and surveys of man	1976	1974-1975	RRV	QLD	Australia		5	clinically targeted			HI	2677	206	7.69518	7.69518	Y	Y		Table 11
	16	Stallman	Serology in diagnosis and surveys of man	1976	1974-1975	RRV	NT	Australia		1	clinically targeted			HI	53	8	15.0943	15.0943	Y
9	17	Mudge	A SURVEY OF EPIDEMIC POLYARTHRITIS IN THE RIVERLAND AREA - 1976	1977	1976	RRV	SA	Australia	Riverland Area	10	clinically targeted	blood donors		HI	57	45	78.9474	78.9	N	N	N
10	18	Kanamitsu	GEOGRAPHIC DISTRIBUTION OF ARBOVIRUS ANTIBODIES IN INDIGENOUS HUMAN POPULATIONS IN THE INDO-AUSTRALIAN ARCHIPELAGO*	1979	1972-possibly 1978	RRV	Queensland	Australia	QLD	1	random sampling	collected from lifetime resident blood donors		HI	132	41	31.0606	31.1	Y	Y	N	Table 2 and Table 7
11	19	Aaskov	AN EPIDEMIC OF ROSS RIVER VIRUS INFECTION IN FIJI, 1979	1981	1979	RRV	Fiji	Fiji	western areas of Viti Levu around Nadi	1	clinically targeted	NA		HI	418	386 (titre>=1/20)	92.3445	92.3445	Y			Table 1, pre and post epidemic	The results are post-epdemic seroprevalence
12	20	Aaskov	Epidemic polyarthritis in northeastern Australia, 1978-1979	1981	1978-1979	RRV	QLD	Australia	QLD	1	random sampling	blood donors		HI	345	77	22.3188	22.3	N	N	N	Table 3
13	21	Cloonan	ROSS RIVER VIRUS ACTIVITY ALONG THE SOUTH COAST OF NEW SOUTH WALES	1982	1979-1980	RRV	NSW	Australia	6 areas	6	random sampling	from 468 blood donors either in the Wollongong Hospital Blood Bank or in the mobile bloodcollecting unit operating in the coastal towns and valleys from Wollongong to Uliadulla 150 km south		ELISA(IgG)	468	31	6.62393	6.62393
14	22	Fraser	ARBOVIRUS INFECTION IN A MURRAY VALLEY COMUNITY	1986	1974-1975	RRV	VIC	Australia	Echuca	3 (near river, low land, dry surface)	random sampling	A representative group of volunteers was obtained by random selection of households.		HI	739	90 (titres>=1:20)	12.1786	12.1786	Y	Y	Y	Table 2, 4	the results of repeated measurement were in page 4, the results of unsolicited volunteers were in page 4, these results were not listed.
15	23	Vale	HUMAN ARBOVIRUS INFECTIONS ALONG THE SOUTH COAST OF NEW SOUTH WALES	1986	1980-1985	BFV	NSW	Australia	4 areas	4	random sampling	from regular blood donors and from patients		NT	468	22 (titres>=20)	4.70085	4.70085		Y		Table 1
16	24	Hawkes	Barmah Forest virus infections in humans in New South Wales	1987	NA	BFV	NSW	Australia	14 areas	14	random sampling	The blood donors had at least three years' residence in a particular locality.		ELISA(IgG) and HI	3540	70	1.9774	1.9774	Y		Y	Table 2 and descriptions (Male subjects showed an antibody prevalence of 2.5070 (45/1785 sera), female subjects 1.4070 (25/1755).	studied the cross-reaction with other viruses
18	25	Phillips	Clinical and subclinical Barmah Forest virus infection in Queensland	1990	1988-1989	RRV	QLD	Australia		1	clinically targeted	NA		HI	2010	636	31.6418	31.6418	Y		Y	Table 2	studied the cross-reaction with BFV
	26	Phillips	Clinical and subclinical Barmah Forest virus infection in Queensland	1990	1988-1989	BFV	QLD	Australia		1	clinically targeted	NA		HI	2010	130	6.46766	6.46766	Y		Y	Table 2	studied the cross-reaction with RRV
	27	Campbell	Some aspects of the natural history of Ross River virus in south east Gippsland, Victoria	1989	1988	RRV	VIC	Australia	1	NA	random sampling	blood donors		ELISA(IgG)	523	130	24.8566	24.9
	28	Campbell	Some aspects of the natural history of Ross River virus in south east Gippsland, Victoria	1989	1988-1989	RRV	VIC	Australia	1	NA	clinically targeted	blood donors		ELISA(IgG)	207	20	9.66184	9.7
19	29	Humphrey-Smith	Seroepidemiology of arboviruses among seabirds and island residents of the Great Barrier Reef and Coral Sea	1991	NA	RRV	QLD	Australia	Heron Island	1	random sampling	collected from 101 inhabitants of Heron Island		NT	101	9	8.91089	8.91089
	30	Humphrey-Smith	Seroepidemiology of arboviruses among seabirds and island residents of the Great Barrier Reef and Coral Sea	1991	NA	BFV	QLD	Australia	Heron Island	1	random sampling	collected from 101 inhabitants of Heron Island		NT	101	2	1.9802	1.9802
20	31	Hawkes	Arbovirus infections ofhumans in high-risk areas of south-eastern Australia: a continuing study	1993	1981-1982	RRV	NSW	Australia	7 areas	7	environmentally targeted	Blood was taken from 2109 permanent residents, children and adults from previously identified high-risk areas in western NSW		HI	2109	578	27.4064	2740635372	Y	Y	Y	Table 3
21	32	Weinstein	Human sentinels for arbovirus surveillance and regional risk classification in South Australia	1994	1992	RRV	SA	Australia	5 areas	5	random sampling	collected from Red Cross blood donors in the State		ELISA(IgG)	4776	395	8.27052	8.27052	Y in figure 1
22	33	Hii	Health impact assessments of malaria and Ross River virus infection in the Southern Highlands Province of Papua New Guinea	1997	1991	RRV	Nogolitogo	Papua New Guinea	Nogolitogo	1	random sampling	blood smears collected from donors		ELISA(IgG)	58	34	58.6207	58.6207	Y in figure 4	N	N
23	34	McBride	THE 1993 DENGUE 2 EPIDEMIC IN NORTH QUEENSLAND: A SEROSURVEY AND COMPARISON OF HEMAGGLUTINATION INHIBITION WITH AN ELISA	1998	1993	DENV	QLD	Australia	Charters Towers	1	clinically targeted	A random sampling of 1,000 people who had lived in Charters Towers during 1981 and 1993 was undertaken.		ELISA(IgG)	997	614	61.7618	61.8	Y		Y (Sixty-one percent of the females and 63% of the males were seropositive by the ELISA)		Table 2 summaries some previous studies of dengue seroprevalence which are not included
	35	McBride	THE 1993 DENGUE 2 EPIDEMIC IN NORTH QUEENSLAND: A SEROSURVEY AND COMPARISON OF HEMAGGLUTINATION INHIBITION WITH AN ELISA	1998	1993	DENV	QLD	Australia	Charters Towers	1	clinically targeted	Six hundred twenty-four samples, including all samples that were positive in either HI or the ELISA, were tested for dengue 2-specific antibodies by PRNT.		NT and (HI or ELISA)	624 (1000). Six hundred twenty-four samples, including all samples that were positive in either HI or the ELISA, were tested for dengue 2-specific antibodies by PRNT.	399	63.9423	63.9423	Y in figure 2		Y (The seroprevalence of dengue 2 PRNT results were 41% and 38% in female and male)		Table 2 summaries some previous studies of dengue seroprevalence which are not included
24	36	Darcy	Solomon Islands dengue seroprevalence study – previous circulation of dengue confirmed	2001	1994-1995	DENV	Solomon Islands	Solom Islands	around the Honiara municipality	1	random sampling	515 stored sera taken from blood bank donors presenting to the National Referral Hospital, Honiara during 1994 and 1995.		ELISA(IgG)	515	202	39.2233	39.2233
25	37	Dodsley	Ross River virus: determining the prevalence in the south west of Western Australia	2001	1998	RRV	WA	Australia	4 areas at south west of WA	4	random sampling	random		HI	806	58*	7.19603	7.2	Y			Figure 3, unable to extract the subgroup data
26	38	Allchin	ROSS RIVER VIRUS IN WESTERN SYDNEY: A SEROLOGICAL SURVEY	2003	2001	RRV	Western Sydney, NSW	Australia	Western Sydney, NSW	1	random sampling	blood donors		ELISA(IgM)	325	5	1.53846	1.5
	39	Allchin	ROSS RIVER VIRUS IN WESTERN SYDNEY: A SEROLOGICAL SURVEY	2003	2001	RRV	Western Sydney, NSW	Australia	Western Sydney, NSW	1	random sampling	blood donors		ELISA(IgG)	325	11	3.38462	3.4
27	40	Johansen	Prevalence of neutralising antibodies to Barmah Forest, Sindbis and Trubanaman viruses in animals and humans in the south-west ofWestern Australia	2005	1991-1992, 1995	BFV	WA	Australia	south-western WA	1	clinically targeted	acute phase sera from serological testing for arbovirus infections during the 1991–92 outbreak of Ross River virus (RRV) disease in south-western WA from Western Australian Centre for Pathology and Medical Research; and blood donors in the Peel region of WA in 1995		NT	322	3	0.931677	0.931677
28	41	Ratnam	Incidence and seroprevalence of dengue virus infections in Australian travellers to Asia	2012	2007-2010	DENV	VIC	Australia		1	random sampling	Travellers were enrolled if they were 16 years of age or over, intending to travel to one or more dengue endemic countries within Asia and had a minimum travel duration of 7 days.		ELISA (IgG)	387	20	5.16796	6.20155					NOTE: STUDY TESTED TRAVELLERS - unclear how much was IgG and IgM
29	42	Duncombe	Seroprevalence of Dengue in American Samoa, 2010	2013	2010	DENV	American Samoa	American Samoa		1	clinically targeted	collected from seroprevalence study conducted for identifying risk factors for human leptospirosis		ELISA(IgG)	794	759	95.5919	95.5919	Y		Y	in table
30	43	Faddy	Implications of Dengue Outbreaks for Blood Supply, Australia	2013	2008-2009	DENV	QLD	Australia	3 areas	3	random sampling	collected from blood donors during the 2008–2009 dengue epidemic		ELISA(IgM)	5453	12	0.220062	0.161509					I only included the donor data
	44	Faddy	Implications of Dengue Outbreaks for Blood Supply, Australia	2013	2008-2009	DENV	QLD	Australia	3 areas	3	random sampling	collected from blood donors during the 2008–2009 dengue epidemic		ELISA(IgG)	1548	146	9.43152	9.43152	Y			Table 2	I only included the donor data
	45	Faddy	Implications of Dengue Outbreaks for Blood Supply, Australia	2013	2008-2009	DENV	VIC	Australia	Melbourne	1	random sampling	collected from blood donors during the 2008–2009 dengue epidemic		ELISA(IgG)	457	31	6.78337	6.78337	Y			Table 2	I only included the donor data
31	46	Aubry	Seroprevalence of arboviruses among blood donors in French Polynesia, 2011–2013	2015	2011-2013	DENV	French Polynesia	French Polynesia	French Polynesia	1	random sampling	collected from the 593 blood donors		ELISA(IgG)	593	476	80.2698	80.2698					results were also grouped by residence, in Table 1
32	47	Faddy	Seroprevalence of Antibodies to Ross River and Barmah Forest Viruses: Possible Implications for Blood Transfusion Safety After Extreme Weather Events	2015	2011	RRV	QLD	Australia	5 areas	5	environmentally targeted	collected from blood donors at ‘higher-risk’ regions (defined as those that experienced increased rainfall in late 2010 to early 2011, coupled with increased arbovirus transmission: Bundaberg, Cairns, Mackay, Rockhampton, Toowoomba, Townsville and the Murray Valley).		ELISA(IgM)	4168	37	0.887716	0.887716	Y together with VIC	Y together with VIC	Y together with VIC	Table 1	in this article, the data were summarised by several populations
	48	Faddy	Seroprevalence of Antibodies to Ross River and Barmah Forest Viruses: Possible Implications for Blood Transfusion Safety After Extreme Weather Events	2015	2011	RRV	VIC	Australia	Murray Valley	1	environmentally targeted	collected from blood donors at ‘higher-risk’ regions (defined as those that experienced increased rainfall in late 2010 to early 2011, coupled with increased arbovirus transmission: Bundaberg, Cairns, Mackay, Rockhampton, Toowoomba, Townsville and the Murray Valley).		ELISA(IgM)	946	9	0.951374	0.951374	Y together with QLD	Y together with QLD	Y together with QLD
	49	Faddy	Seroprevalence of Antibodies to Ross River and Barmah Forest Viruses: Possible Implications for Blood Transfusion Safety After Extreme Weather Events	2015	2011	RRV	TAS	Australia	Hobart		environmentally targeted	collected from blood donors at ‘higher-risk’ regions (defined as those that experienced increased rainfall in late 2010 to early 2011, coupled with increased arbovirus transmission: Bundaberg, Cairns, Mackay, Rockhampton, Toowoomba, Townsville and the Murray Valley).		ELISA(IgG)	355	19	5.35211	5.35211	Y together eith other areas	Y together eith other areas	Y together eith other areas
	50	Faddy	Seroprevalence of Antibodies to Ross River and Barmah Forest Viruses: Possible Implications for Blood Transfusion Safety After Extreme Weather Events	2015	2011	RRV	SA	Australia	Adelaide		environmentally targeted	collected from blood donors at ‘higher-risk’ regions (defined as those that experienced increased rainfall in late 2010 to early 2011, coupled with increased arbovirus transmission: Bundaberg, Cairns, Mackay, Rockhampton, Toowoomba, Townsville and the Murray Valley).		ELISA(IgG)	359	13	3.62117	3.62117	Y
	51	Faddy	Seroprevalence of Antibodies to Ross River and Barmah Forest Viruses: Possible Implications for Blood Transfusion Safety After Extreme Weather Events	2015	2011	RRV	QLD	Australia	Brisbane, Townsville	2	environmentally targeted	collected from blood donors at ‘higher-risk’ regions (defined as those that experienced increased rainfall in late 2010 to early 2011, coupled with increased arbovirus transmission: Bundaberg, Cairns, Mackay, Rockhampton, Toowoomba, Townsville and the Murray Valley).		ELISA(IgG)	694	123	17.7233	17.7233	Y
	52	Faddy	Seroprevalence of Antibodies to Ross River and Barmah Forest Viruses: Possible Implications for Blood Transfusion Safety After Extreme Weather Events	2015	2011	RRV	NT	Australia	Darwin		environmentally targeted	collected from blood donors at ‘higher-risk’ regions (defined as those that experienced increased rainfall in late 2010 to early 2011, coupled with increased arbovirus transmission: Bundaberg, Cairns, Mackay, Rockhampton, Toowoomba, Townsville and the Murray Valley).		ELISA(IgG)	354	54	15.2542	15.2542	Y
	53	Faddy	Seroprevalence of Antibodies to Ross River and Barmah Forest Viruses: Possible Implications for Blood Transfusion Safety After Extreme Weather Events	2015	2011	RRV	VIC	Australia	Melbourne		environmentally targeted	collected from blood donors at ‘higher-risk’ regions (defined as those that experienced increased rainfall in late 2010 to early 2011, coupled with increased arbovirus transmission: Bundaberg, Cairns, Mackay, Rockhampton, Toowoomba, Townsville and the Murray Valley).		ELISA(IgG)	359	3	0.835655	0.835655	Y
	54	Faddy	Seroprevalence of Antibodies to Ross River and Barmah Forest Viruses: Possible Implications for Blood Transfusion Safety After Extreme Weather Events	2015	2011	RRV	WA	Australia	Perth		environmentally targeted	collected from blood donors at ‘higher-risk’ regions (defined as those that experienced increased rainfall in late 2010 to early 2011, coupled with increased arbovirus transmission: Bundaberg, Cairns, Mackay, Rockhampton, Toowoomba, Townsville and the Murray Valley).		ELISA(IgG)	358	10	2.7933	2.7933	Y
	55	Faddy	Seroprevalence of Antibodies to Ross River and Barmah Forest Viruses: Possible Implications for Blood Transfusion Safety After Extreme Weather Events	2015	2011	RRV	NSW	Australia	Sydney		environmentally targeted	collected from blood donors at ‘higher-risk’ regions (defined as those that experienced increased rainfall in late 2010 to early 2011, coupled with increased arbovirus transmission: Bundaberg, Cairns, Mackay, Rockhampton, Toowoomba, Townsville and the Murray Valley).		ELISA(IgG)	360	16	4.44444	4.44444	Y
	56	Faddy	Seroprevalence of Antibodies to Ross River and Barmah Forest Viruses: Possible Implications for Blood Transfusion Safety After Extreme Weather Events	2015	2011	BFV	QLD	Australia	5 areas	5	environmentally targeted	collected from blood donors at ‘higher-risk’ regions (defined as those that experienced increased rainfall in late 2010 to early 2011, coupled with increased arbovirus transmission: Bundaberg, Cairns, Mackay, Rockhampton, Toowoomba, Townsville and the Murray Valley).		ELISA(IgM)	4087	43	1.05212	1.05212	Y	Y	Y together eith other areas	Table 1
	57	Faddy	Seroprevalence of Antibodies to Ross River and Barmah Forest Viruses: Possible Implications for Blood Transfusion Safety After Extreme Weather Events	2015	2011	BFV	VIC	Australia	Murray Valley		environmentally targeted	collected from blood donors at ‘higher-risk’ regions (defined as those that experienced increased rainfall in late 2010 to early 2011, coupled with increased arbovirus transmission: Bundaberg, Cairns, Mackay, Rockhampton, Toowoomba, Townsville and the Murray Valley).		ELISA(IgM)	946	18	1.90275	1.90275	Y
	58	Faddy	Seroprevalence of Antibodies to Ross River and Barmah Forest Viruses: Possible Implications for Blood Transfusion Safety After Extreme Weather Events	2015	2011	BFV	TAS	Australia	Hobart		environmentally targeted	collected from blood donors at ‘higher-risk’ regions (defined as those that experienced increased rainfall in late 2010 to early 2011, coupled with increased arbovirus transmission: Bundaberg, Cairns, Mackay, Rockhampton, Toowoomba, Townsville and the Murray Valley).		ELISA(IgG)	355	3	0.84507	0.84507	Y
	59	Faddy	Seroprevalence of Antibodies to Ross River and Barmah Forest Viruses: Possible Implications for Blood Transfusion Safety After Extreme Weather Events	2015	2011	BFV	SA	Australia	Adelaide	2	environmentally targeted	collected from blood donors at ‘higher-risk’ regions (defined as those that experienced increased rainfall in late 2010 to early 2011, coupled with increased arbovirus transmission: Bundaberg, Cairns, Mackay, Rockhampton, Toowoomba, Townsville and the Murray Valley).		ELISA(IgG)	359	5	1.39276	1.39276	Y
	60	Faddy	Seroprevalence of Antibodies to Ross River and Barmah Forest Viruses: Possible Implications for Blood Transfusion Safety After Extreme Weather Events	2015	2011	BFV	QLD	Australia	Brisbane, Townsville		environmentally targeted	collected from blood donors at ‘higher-risk’ regions (defined as those that experienced increased rainfall in late 2010 to early 2011, coupled with increased arbovirus transmission: Bundaberg, Cairns, Mackay, Rockhampton, Toowoomba, Townsville and the Murray Valley).		ELISA(IgG)	694	9	1.29683	1.29683	Y
	61	Faddy	Seroprevalence of Antibodies to Ross River and Barmah Forest Viruses: Possible Implications for Blood Transfusion Safety After Extreme Weather Events	2015	2011	BFV	NT	Australia	Darwin		environmentally targeted	collected from blood donors at ‘higher-risk’ regions (defined as those that experienced increased rainfall in late 2010 to early 2011, coupled with increased arbovirus transmission: Bundaberg, Cairns, Mackay, Rockhampton, Toowoomba, Townsville and the Murray Valley).		ELISA(IgG)	354	13	3.67232	3.67232	Y
	62	Faddy	Seroprevalence of Antibodies to Ross River and Barmah Forest Viruses: Possible Implications for Blood Transfusion Safety After Extreme Weather Events	2015	2011	BFV	VIC	Australia	Melbourne		environmentally targeted	collected from blood donors at ‘higher-risk’ regions (defined as those that experienced increased rainfall in late 2010 to early 2011, coupled with increased arbovirus transmission: Bundaberg, Cairns, Mackay, Rockhampton, Toowoomba, Townsville and the Murray Valley).		ELISA(IgG)	359	1	0.278552	0.278552	Y
	63	Faddy	Seroprevalence of Antibodies to Ross River and Barmah Forest Viruses: Possible Implications for Blood Transfusion Safety After Extreme Weather Events	2015	2011	BFV	WA	Australia	Perth		environmentally targeted	collected from blood donors at ‘higher-risk’ regions (defined as those that experienced increased rainfall in late 2010 to early 2011, coupled with increased arbovirus transmission: Bundaberg, Cairns, Mackay, Rockhampton, Toowoomba, Townsville and the Murray Valley).		ELISA(IgG)	358	5	1.39665	1.39665	Y
	64	Faddy	Seroprevalence of Antibodies to Ross River and Barmah Forest Viruses: Possible Implications for Blood Transfusion Safety After Extreme Weather Events	2015	2011	BFV	NSW	Australia	Sydney		environmentally targeted	collected from blood donors at ‘higher-risk’ regions (defined as those that experienced increased rainfall in late 2010 to early 2011, coupled with increased arbovirus transmission: Bundaberg, Cairns, Mackay, Rockhampton, Toowoomba, Townsville and the Murray Valley).		ELISA(IgG)	360	11	3.05556	3.05556	Y
33	65	Aubry	Silent Circulation of Ross River Virus in French Polynesia	2015	2011-2013	RRV	French Polynesia	French Polynesia	French Polynesia	1	random sampling	colleted from 593 blood donors		ELISA(IgG)	593	204	34.4013	34.4013	N	N	N
34	66	Aubry	Ross River Virus Seroprevalence, French Polynesia, 2014–2015	2017	2014-2015	RRV	French Polynesia	French Polynesia			random sampling	collected during 2014–2015 and previously used for a ZIKV serosurvey, We tested 3 groups of participants randomly sampled in FP		ELISA(IgG)	1372	197	14.3586	14.3586
35	67	Luang-Suarkia	Serological evidence for transmission of multiple dengue virus serotypes in Papua New Guinea and West Papua prior to 1963	2017	1959-1963	DENV	Papua New Guinea	Papua New Guinea	3 areas	3	random sampling	NA		NT	123	59	47.9675	47.9675					data from Papua New Guinea and West Papua
36	68	Lau	New evidence for endemic circulation of Ross River virus in the Pacific Islands and the potential for emergence	2017	1979-1980	RRV	American Samoa	American Samoa			random sampling	consisted of random sampling on the main island of Tutuila (where >95% of the population reside) and the adjacent island of Aunu’u, and convenience sampling on the very small and remote Manu’a islands.		ELISA(IgG)	196	145*	73.9796	73.9796	Y		Y	in Table 1, also include results grouped by other living habits
37	69	Aubry	Seroprevalence of Dengue and Chikungunya Virus Antibodies, French Polynesia, 2014–2015	2018	2014	DENV	French Polynesia	French Polynesia			random sampling	During February–March 2014, we sampled 196 participants from the general population of the 8 most inhabited islands. During May– June 2014, we recruited 476 schoolchildren from primary and high schools on the most populous island (Tahiti). During September–November 2015, we sampled 700 members of the general population from the most inhabited archipelago (Society)		ELISA(IgG)	672	473	70.3869	70.4		Y		Table 1	get data from different populations
	70	Aubry	Seroprevalence of Dengue and Chikungunya Virus Antibodies, French Polynesia, 2014–2015	2018	2015	DENV	French Polynesia	French Polynesia			random sampling	700 blood donors		MIA(IgG)	700	582	83.1429	83.1
38	71	Aubry	Ross River Virus Antibody Prevalence, Fiji Islands 2013-2015	2019	2013(2013-2015)	RRV	Fiji	Fiji	Central, Northern, and Western divisions	3	random sampling	collected during September-November 2013		MIA(IgG)	778	362	46.5296	46.5296	Y	Y	Y
	72	Aubry	Ross River Virus Antibody Prevalence, Fiji Islands 2013-2015	2019	2015(2013-2015)	RRV	Fiji	Fiji	Central division	1	random sampling	collected during October-November 2015		MIA(IgG)	333	124	37.2372	37.2372	Y	Y	Y
39	73	Gyawali	Neglected Australian Arboviruses Associated With Undifferentiated Febrile Illnesses	2019	2015	RRV	QLD	Australia	QLD	1	clinically targeted	collected from 100 blood donors		NT	100	41	41	41
	74	Gyawali	Neglected Australian Arboviruses Associated With Undifferentiated Febrile Illnesses	2019	2015	RRV	QLD	Australia	QLD	1	clinically targeted	collected from 32 donors		IFA(IgM)	32	3	9.375	9.375
	75	Gyawali	Neglected Australian Arboviruses Associated With Undifferentiated Febrile Illnesses	2019	2015	BFV	QLD	Australia	QLD	1	clinically targeted	collected from 100 blood donors		NT	100	9	9	9
	76	Gyawali	Neglected Australian Arboviruses Associated With Undifferentiated Febrile Illnesses	2019	2015	BFV	QLD	Australia	QLD	1	clinically targeted	collected from 32 donors		IFA(IgM)	32	4	12.5	12.5
40	77	Aubry	Low chikungunya virus seroprevalence two years after emergence	2020	2017	RRV	Fiji	Fiji	Central division		random sampling	collected from a cohort of recruited Fijian residents		MIA(IgG)	320	125	39.0625	39.0625	Y
41	78	Darcy	Multiple arboviral infections during a DENV-2 outbreak in Solomon Islands	2020	2016	DENV	Honiara and Gizo	Solomon Islands		2	clinically targeted	a house-hold survey		ELISA(IgG)	188	158	84.0426	84.0426
KEY
red text	newly added study or serosurvey
black text	study or serosurvey already existed in our dataset

## Sheet: All 41 studies and 78 surveys
Total number of studies	Total number of serosurveys	Study	Study period	Research Area (Larger area will be used if more than two smaller areas are included)	Country	Virus	Method	Total tests	Positive tests (*estimated from rates)	Seroprevalence (%)
1	1	Doherty,1966 (1)	1957-1964	QLD	AUS	RRV	HI	636	316	49.6855
	2	Doherty,1966 (2)	1957-1964	QLD	AUS	RRV	NT	308	139	45.1299
2	3	Doherty,1968	1951-1955	Near Innisfail of QLD	AUS	RRV	HI	284	128	45.0704
3	4	Clarke,1973	1965-1971	NSW	AUS	RRV	HI	1278	215	16.8232
4	5	Doherty,1973 (1)	1967	QLD	AUS	RRV	HI	507	239*	47.14
	6	Doherty,1973 (2)	1966-1971	Eastern QLD	AUS	RRV	HI	1463	614	41.9686
	7	Doherty,1973 (3)	1969	NT	AUS	RRV	HI	198	98	49.5
5	8	Seglenieks (1974)	1971 (during epidemic)	South Australia	AUS	RRV	HI	109	109	100
	9	Seglenieks (1974)	1971 (post epidemic)	South Australia	AUS	RRV	HI	104	21	20.1923
6	10	Tesh,1975 (1)	1960, 1965-1966	Solomon Islands	Solomon Islands	RRV	NT	604	40	6.62252
	11	Tesh,1975 (2)	1963	New Caledonia	New Caledonia	RRV	NT	72	0	0
	12	Tesh, 1975 (3)	1960, 1965, 1968-1969	Papua New Guinea	Papua New Guinea	RRV	NT	604	204	33.8
	13	Tesh, 1975 (4)	1962	Tula	American Samoa	RRV	NT	30	0	0
7	14	Liehne,1976	NA	Kimberley area of WA	AUS	RRV	HI	441	181	41
8	15	Stallman,1976 (1)	1974-1975	QLD	AUS	RRV	HI	2677	206	7.69518
	16	Stallman,1976 (2)	1974-1975	NT	AUS	RRV	HI	53	8	15.0943
9	17	Mudge,1977	1976	SA	AUS	RRV	HI	57	45	78.9
10	18	Kanamitsu, 1979	1972-possibly 1978	QLD	AUS	RRV	HI	132	41	31.0606
11	19	Aaskov,1981	1978-1979	QLD	AUS	RRV	HI	345	77	22.3188
12	20	Aaskov,1981	1979	Western areas of Viti Lev	Fiji	RRV	HI	418	386	92.3445
13	21	Cloonan,1982	1979-1980	NSW	AUS	RRV	ELISA(IgG)	468	31	6.62393
14	22	Fraser,1986	1974-1975	Echuca	AUS	RRV	HI	739	90	12.1786
15	23	Campbell,1989	1988	VIC	AUS	RRV	ELISA(IgG)	523	130	24.8566
	24	Campbell,1989	1988-1989	VIC	AUS	RRV	ELISA(IgG)	207	20	9.7
16	25	Phillips,1990 (1)	1988-1989	QLD	AUS	RRV	HI	2010	636	31.6418
17	26	Humphrey-Smith,1991 (1)	NA	Heron Island	AUS	RRV	NT	101	9	8.91089
18	27	Hawkes,1993	1981-1982	NSW	AUS	RRV	HI	2109	578	27.4064
19	28	Weinstein,1994	1992	SA	AUS	RRV	ELISA(IgG)	4776	395	8.27052
20	29	Hii, 1997	1991	Nogolitogo	Papua New Guinea	RRV	ELISA(IgG)	58	34	59
21	30	Dodsley,2001	1998	WA	AUS	RRV	HI	806	58*	7.2
22	31	Allchin, 2003	2001	Western Sydney, New South Wales	Australia	RRV	ELISA(IgM)	325	5	1.5
	32	Allchin, 2003	2001	Western Sydney, New South Wales	Australia	RRV	ELISA(IgG)	325	11	3.4
23	33	Faddy, 2015 (1)	2011	QLD	AUS	RRV	ELISA(IgM)	4168	37	0.9
	34	Faddy,2015 (2)	2011	Murray Valley	AUS	RRV	ELISA(IgM)	946	9	0.951374
	35	Faddy,2015 (3)	2011	Hobart	AUS	RRV	ELISA(IgG)	355	19	5.35211
	36	Faddy,2015 (4)	2011	Adelaide	AUS	RRV	ELISA(IgG)	359	13	3.62117
	37	Faddy,2015 (5)	2011	QLD	AUS	RRV	ELISA(IgG)	694	123	17.7233
	38	Faddy,2015 (6)	2011	Darwin	AUS	RRV	ELISA(IgG)	354	54	15.2542
	39	Faddy,2015 (7)	2011	Melbourne	AUS	RRV	ELISA(IgG)	359	3	0.835655
	40	Faddy,2015 (8)	2011	Perth	AUS	RRV	ELISA(IgG)	358	10	2.7933
	41	Faddy,2015 (9)	2011	Sydney	AUS	RRV	ELISA(IgG)	360	16	4.44444
24	42	Lau,2017	1979-1980	American Samoa	American Samoa	RRV	ELISA(IgG)	196	145	73.98
25	43	Aubry, 2015	2011-2013	French Polynesia	French Polynesia	RRV	ELISA(IgG)	593	204	34.4013
26	44	Aubry,2017	2014-2015	French Polynesia	French Polynesia	RRV	ELISA(IgG)	1372	197	14.3586
27	45	Aubry,2019 (1)	2013(2013-2015)	Fiji	Fiji	RRV	MIA(IgG)	778	362	46.5296
28	46	Gyawali, 2019	2015	Queensland	Australia	RRV	NT	100	41	41
	47	Gyawali, 2019	2015	Queensland	Australia	RRV	IFA(IgM)	32	3	9.4
	48	Aubry, 2019 and 2020 (1 and 2)	2015	Central Division	Fiji	RRV	MIA(IgG)	333	124	37.2
29	49	Aubry, 2020 (2)	2017	Central Division	Fiji	RRV	MIA(IgG)	320	125	39.1
30	50	McBride,1998 (1)	1993	Charters Towers	AUS	DENV	ELISA(IgG)	997	614	61.7618
	51	McBride,1998 (2)	1993	Charters Towers	AUS	DENV	NT and (HI or ELISA)	624	399	63.9423
31	52	Darcy,2001	1994-1995	Honiara	Solomon Islands	DENV	ELISA(IgG)	515	202	39.2233
32	53	Ratnam,2012	2007-2010	VIC	AUS	DENV	ELISA(IgG)	387	20	5.17
33	54	Faddy,2013 (1)	2008-2009	QLD	AUS	DENV	ELISA(IgM)	5453	12	0.220062
	55	Faddy,2013 (2)	2008-2009	QLD	AUS	DENV	ELISA(IgG)	1548	146	9.43152
	56	Faddy,2013 (3)	2008-2009	Melbourne	AUS	DENV	ELISA(IgG)	457	31	6.78337
34	57	Duncombe,2013	2010	American Samoa	American Samoa	DENV	ELISA(IgG)	794	759	95.59
35	58	Aubry,2015	2011-2013	French Polynesia	French Polynesia	DENV	ELISA(IgG)	593	476	80.2698
36	59	Luang-Suarkia,2017	1959-1963	Papua New Guinea	Papua New Guinea	DENV	NT	123	59	47.97
37	60	Aubry,2018	2014	French Polynesia	French Polynesia	DENV	ELISA(IgG)	672	473	70.4
	61	Aubry,2018	2015	French Polynesia	French Polynesia	DENV	MIA(IgG)	700	582	83.1
38	62	Darcy,2020	2016	Honiara and Gizo	Solomon Islands	DENV	ELISA(IgG)	188	158	84.0426
39	63	Vale,1986	1980-1985	NSW	AUS	BFV	NT	468	22	4.70085
40	64	Hawkes,1987	NA	NSW	AUS	BFV	ELISA(IgG) and HI	3540	70	1.9774
	65	Phillips,1990 (2)	1988-1989	QLD	AUS	BFV	HI	2010	130	6.46766
	66	Humphrey-Smith,1991 (2)	NA	Heron Island	AUS	BFV	NT	101	2	1.9802
41	67	Johansen,2005	1991-1992, 1995	South western WA	AUS	BFV	NT	322	3	0.931677
	68	Faddy,2015 (10)	2011	QLD	AUS	BFV	ELISA(IgM)	4087	43	1.05212
	69	Faddy,2015 (11)	2011	Murray Valley	AUS	BFV	ELISA(IgM)	946	18	1.90275
	70	Faddy,2015 (12)	2011	Hobart	AUS	BFV	ELISA(IgG)	355	3	0.9
	71	Faddy,2015 (13)	2011	Adelaide	AUS	BFV	ELISA(IgG)	359	5	1.39276
	72	Faddy,2015 (14)	2011	QLD	AUS	BFV	ELISA(IgG)	694	9	1.29683
	73	Faddy,2015 (15)	2011	Darwin	AUS	BFV	ELISA(IgG)	354	13	3.67232
	74	Faddy,2015 (16)	2011	Melbourne	AUS	BFV	ELISA(IgG)	359	1	0.278552
	75	Faddy,2015 (17)	2011	Perth	AUS	BFV	ELISA(IgG)	358	5	1.39665
	76	Faddy,2015 (18)	2011	Sydney	AUS	BFV	ELISA(IgG)	360	11	3.05556
	77	Gyawali, 2019	2015	Queensland	AUS	BFV	NT	100	9	9
	78	Gyawali, 2019	2015	Queensland	AUS	BFV	IFA(IgM)	32	4	12.5

## Sheet: Summary stats for all 3 viruses
Virus	Total included studies	Total included serosurveys	Temporal period of serosurvey (mean years)	Geographical region where surveys have mostly been conducted	Total samples tested	Total samples testing positive	Median percentage of positive test samples
BFV	3	16	1980 - 2015 (35 years)	Australia only	14445	348	1.95
DENV	9	13	1959 - 2016 (57 years)	Australia and PICTs	13438	3931	61.8
RRV	29	49	1951 - 2017 (66 years)	Australia and PICTs	34444	6549	18.95
	41	78			62327	10828

## Sheet: Median seroprevalences
ELISA(IgG) median seroprevalence				ELISA(IgM) median seroprevaelnce				NT median seroprevalence				HI median seroprevalence					Overall median seroprevalence for virus irrespective of survey method used
DENV	RRV	BFV		DENV	RRV	BFV		DENV	RRV	BFV		DENV	RRV	BFV			DENV	RRV	BFV
5.17	0.8	0.3		0.2	0.9	1.1		48	0	0.9			7.2	6.5			0.2	49.7	0.3
6.8	2.8	0.9			1	1.9			0	2			7.7				6.2	45.1	0.9
9.4	3.4	1.3			1.5	1.5			6.6	4.7			12.2				6.8	45.1	0.9
39.2	3.6	1.4			1				8.9	9			15.1				9.4	16.8	1.1
61.8	4.4	1.4							33.8	3.35			16.8				39.2	47.1	1.3
70.4	5.4	3.1							41				20.2				48	42	1.4
80.3	6.6	3.7							45.1				22.3				61.8	49.5	1.4
84	8.3	1.4							8.9				27.4				63.9	100	1.9
95.6	9.7												31.1				70.4	20.2	2
61.8	14.4												31.6				80.3	6.6	2
	15.3												41				83.1	0	3.1
	17.7												42				84	33.8	3.7
	24.9												45.1				95.6	0	4.7
	34.4												47.1				61.8	41	6.5
	59												49.5					7.7	9
	74												49.7					15.1	12.5
	9												78.9					78.9	1.95
													92.3					31.1
													100					22.3
													31.6					92.3
																		6.6
																		12.2
																		24.9
																		9.7
																		31.6
				KEY:														8.9
				black text font	reported mean seroprevalence													27.4
				red text font	calculated median seroprevalence													8.3
																		59
																		7.2
																		1.5
																		3.4
																		0.9
																		1
																		5.4
																		3.6
																		17.7
																		15.3
																		0.8
																		2.8
																		4.4
																		34.4
																		74
																		14.4
																		41
																		9.4
																		46.5
																		37.2
																		39.1
																		18.95

## Sheet: Fig2Raw data for Boxplots
DENV			RRV			BFV
CT	ET	RS	CT	ET	RS	CT	ET	RS
61.7618		39.2233	100	27.4064	49.6855	6.46766	1.05212	4.70085
63.9423		5.17	7.69518	0.887716	45.1299	0.931677	1.90275	1.9774
95.5919		0.220062	15.0943	0.951374	45.0704	9	0.84507	1.9802
84.0426		9.43152	78.9474	5.35211	16.8232	12.5	1.39276	1.9802
73.9924		6.78337	92.3445	3.62117	47.14	7.73383	1.29683
		80.2698	31.6418	17.7233	41.9686		3.67232
		47.9675	9.66184	15.2542	55.0562		0.278552
		70.3869	41	0.835655	20.1923		1.39665
		83.1429	9.375	2.7933	33.7748		3.05556
		39.2233	31.6418	4.44444	6.62252		1.39276
				4.03281	0
					0
					42.1769
					31.0606
					22.3188
					6.62393
					12.1786
					24.8566
					8.91089
					8.27052
					58.6207
					7.19603
					1.53846
					3.38462
					34.4013
					14.3586
					73.9796
					46.5296
					37.2372
					39.0625
					27.9586
KEY:
Red font	Median
Black	seroprevalence rate per survey

## Sheet: Age-Gender Data
				Gender, %(Positive tests/Total tests)
Study	Virus	State	Method	Male	Female %(Positive tests/Total tests)
McBride,1998 (1)*	DENV	Charters Towers	ELISA(IgG)	63	61
McBride,1998 (2)*	DENV	Charters Towers	NT and (HI or ELISA)	38	41
Darcy,2020	DENV	Honiara and Gizo	ELISA(IgG)	77.1 (64/83)	88.6 (93/105)
Doherty,1968	RRV	Near Innisfail	HI	46.15 (114/247)	37.84 (14/37)
Doherty,1973 (2)	RRV	Eastern Queensland	HI	44.98 (327/727)	39.00 (287/736)
Fraser,1986	RRV	Echuca	HI	12.11 (43/355)	12.24 (47/384)
Hawkes,1993*	RRV	New South Wales	HI	32.61 (389/1193)	28.83 (455/1578)
Faddy,2015 (1-2)	RRV	Queensland and Murray Valley	ELISA(IgM)	0.93 (25/2680)	0.86 (21/2434)
Aubry,2019 (1)	RRV	Fiji	RRV IgG using a recombinant antigen-based microsphere immunoassay	47.18 (167/354)	46.10 (195/423)
Aubry,2019 (2)	RRV	Fiji	RRV IgG using a recombinant antigen-based microsphere immunoassay	35.66 (51/143)	38.42 (73/190)
Phillips,1990 (1)	RRV	Queensland	HI	34.23 (358/1046)	28.84 (278/964)
Phillips,1990 (2)	BFV	Queensland	HI	7.8 (82/1046)	5.0 (48/964)
Hawkes,1987	BFV	New South Wales	ELISA(IgG) and HI	2.52 (45/1785)	1.42 (25/1755)
Faddy,2015 (10-11)	BFV	Queensland and Murray Valley	ELISA(IgM)	1.29 (34/2637)	1.13 (27/2396)
*The numbers were estimated from rates or the rates were estimated from figures
Study	Virus	Research area	Method	Age, % (Positive tests/Total tests)
Doherty,1966	RRV	Queensland	HI or NT	0-4 y/o, 17.81 (13/73)	5-9 y/o, 42.68 (35/82)	10-19 y/o, 42.95 (64/149)	≥ 20 y/o, 61.95 (197/318)
Doherty,1968	RRV	Near Innisfail	HI	0-9 y/o, 10.53 (2/19)	10-19 y/o, 27.45 (14/51)	20-29 y/o, 35.37 (29/82)	30-39 y/o, 43.64 (24/55)	40-49 y/o, 76.47 (26/34)	≥ 50 y/o, 76.32 (29/38)
Doherty,1973 (1)	RRV	Northern and eastern Queensland	HI	0-4 y/o, 26.4 (39/148)	5-9 y/o, 40.7 (55/135)	10-14 y/o, 65.2 (92/141)	15-19 y/o, 57.7 (30/52)	20-29 y/o, 65 (13/20)	≥ 40 y/o, 90.9 (10/11)
Doherty,1973 (2)	RRV	Eastern Queensland	HI	0-9 y/o, 7.05 (11/156)	10-19 y/o, 26.11 (82/314)	20-29 y/o, 41.06 (147/358)	30-39 y/o, 57.98 (149/257)	40-49 y/o, 56.63 (111/196)	50-59 y/o, 61.40 (70/114)	≥ 60 y/o, 64.71 (44/68)
Liehne,1976	RRV	Western Australia	HI	Children, 60.54 (89/147)	Adults, 31.29 (92/294)
Stallman,1976	RRV	Queensland and Northern Territory	HI	0-4 y/o, 6.25 (85/1360)	5-9 y/o, 9.11 (106/1163)	10 y/o, 11.11 (23/207)
Aaskov,1981	RRV	Western Viti Lev	HI	Children < 20 y/o, 4.33 (9/208)	Adults > 20 y/o, 42.31 (88/208)
Fraser,1986	RRV	Echuca	HI	5-24 y/o, 4.21 (9/214)	25-44 y/o, 7.98 (17/213)	45-64 y/o, 16.90 (36/213)	≥ 65 y/o, 28.28 (28/99)
Hawkes,1993*	RRV	New South Wales	HI	0-9 y/o, 17.31 (27/156)	10-19 y/o, 19.90 (76/382)	20-29 y/o, 28.71 (116/404)	30-39 y/o, 33.14 (173/522)	40-49 y/o, 38.24 (169/442)	50-59 y/o, 45.75 (199/435)	≥ 60 y/o, 44.55 (237/532)
Weinstein,1994**	RRV	South Australia	ELISA(IgG)
Dodsley,2001**	RRV	Western Australia	HI
Faddy,2015 (1-2)	RRV	Queensland and Murray Valley	ELISA(IgM)	≤ 24 y/o, 0.54 (4/747)	25-34 y/o, 0.71 (5/704)	35-44 y/o, 0.53 (4/755)	45-54 y/o, 1.43 (19/1332)	55-64 y/o, 0.84 (10/1184)	≥ 65 y/o, 1.02 (4/392)
Aubry,2019 (1)	RRV	Fiji	RRV IgG using a recombinant antigen-based microsphere immunoassay	≤ 2 y/o, 12.50 (1/8)	3-12 y/o, 23.53 (40/170)	13-22 y/o, 45.21 (66/146)	23-30 y/o, 49.57 (58/117)	> 30 y/o, 58.63 (197/336)
Aubry,2019 (2)	RRV	Fiji	RRV IgG using a recombinant antigen-based microsphere immunoassay	≤ 2 y/o, 0.00 (0/2)	3-12 y/o, 22.89 (19/83)	13-22 y/o, 30.30 (20/66)	23-30 y/o, 44.74 (17/38)	> 30 y/o, 47.22 (68/144)
Phillips,1990 (1)	RRV	Queensland	HI	0-9 y/o, 6.78 (4/59)	10-19 y/o, 19.07 (45/236)	20-29 y/o, 27.80 (124/446)	30-39 y/o, 31.30 (154/492)	40-49 y/o, 35.34 (135/382)	50-59 y/o, 41.33 (93/225)	60-69 y/o, 45.76 (54/118)	70-79 y/o, 51.92 (27/52)
McBride,1998 (2)*	DENV	Charters Towers	NT and (HI or ELISA)	< 31 y/o, 28.00	31-40 y/o, 22.00	41-50 y/o, 30.00	51-64 y/o, 52.00	65-88 y/o, 60.00
Faddy,2013 (2)	DENV	Queensland	ELISA(IgG)	< 40 y/o, 3.17 (36/1134)	40-60 y/o, 9.43 (140/1484)	> 60 y/o, 24.27 (116/478)
Faddy,2013 (3)	DENV	Melbourne	ELISA(IgG)	< 40 y/o, 7.28 (11/151)	40-60 y/o, 7.44 (16/215)	> 60 y/o, 4.40 (4/91)
Darcy,2020	DENV	Honiara and Gizo	ELISA(IgG)	1-5 y/o, 61.5 (16/26)	6-10 y/o, 75.0 (18/24)	11-15 y/o, 78.8 (26/33)	16-20 y/o, 95.0 (19/20)
Hawkes,1987	BFV	New South Wales	ELISA(IgG) and HI	0-19 y/o, 1.58 (16/1014)	20-39 y/o, 1.51 (20/1322)	≥ 40 y/o, 2.82 (34/1204)
Phillips,1990 (2)	BFV	Queensland	HI	0-9 y/o, 0.0 (0/59)	10-19 y/o, 1.7 (4/236)	20-29 y/o, 3.8 (17/446)	30-39 y/o, 6.1 (30/492)	40-49 y/o, 8.4 (32/382)	50-59 y/o, 10.7 (24/225)	60-69 y/o, 11.9 (14/118)	70-79 y/o, 17.3 (9/52)
Faddy,2015 (10-11)	BFV	Queensland and Murray Valley	ELISA(IgM)	≤ 24 y/o, 1.57 (11/699)	25-34 y/o, 1.61 (11/683)	35-44 y/o, 0.67 (5/744)	45-54 y/o, 1.41 (18/1281)	55-64 y/o, 0.67 (8/1201)	≥ 65 y/o, 1.88 (8/425)
*The numbers were estimated from rates or the rates were estimated from figures
**Unable to extract the exact seroprevalence in age groups from the figures
				Age, % (Positive tests/Total tests)
Study	Virus	Research area	Method	0-9 y/o	10-19 y/o	20-29 y/o	30-39 y/o	40-49 y/o	50-59 y/o	60-69 y/o	70-79 y/o
Doherty,1966	RRV	Queensland	HI or NT	30.97	42.95	61.95
Doherty,1968	RRV	Near Innisfail	HI	10.53	27.45	35.37	43.64	76.47	76.32 (29/38)
Doherty,1973 (1)	RRV	Northern and eastern Queensland	HI	0-4 y/o, 26.4 (39/148)	5-9 y/o, 40.7 (55/135)	10-14 y/o, 65.2 (92/141)	15-19 y/o, 57.7 (30/52)	20-29 y/o, 65 (13/20)	≥ 40 y/o, 90.9 (10/11)
Doherty,1973 (2)	RRV	Eastern Queensland	HI	7.05	26.11	41.06	57.98	56.63	61.4	64.71 (44/68)
Liehne,1976	RRV	Western Australia	HI	60.54		31.29
Stallman,1976	RRV	Queensland and Northern Territory	HI	7.57	11.11
Kanamitsu,1979	RRV	Queensland	HI	5	22	30	48	36	43
Aaskov,1981	RRV	Western Viti Lev	HI	4.33		42.31
Fraser,1986	RRV	Echuca	HI	5-24 y/o, 4.21 (9/214)	25-44 y/o, 7.98 (17/213)	45-64 y/o, 16.90 (36/213)	≥ 65 y/o, 28.28 (28/99)
Hawkes,1993*	RRV	New South Wales	HI	17.31	19.9	28.71	33.14	40-49 y/o, 38.24 (169/442)	45.75	44.55
Weinstein,1994**	RRV	South Australia	ELISA(IgG)
Hii, 1997**	RRV	Nogolitogo, Papua New Guinea	ELISA(IgG)
Dodsley,2001**	RRV	Western Australia	HI
Faddy,2015 (1-2)	RRV	Queensland and Murray Valley	ELISA(IgM)	≤ 24 y/o, 0.54 (4/747)	25-34 y/o, 0.71 (5/704)	35-44 y/o, 0.53 (4/755)	45-54 y/o, 1.43 (19/1332)	55-64 y/o, 0.84 (10/1184)	≥ 65 y/o, 1.02 (4/392)
Aubry,2019 (1)	RRV	Fiji	RRV IgG using a recombinant antigen-based microsphere immunoassay	23.03	45.21	49.57	58.63
Aubry,2019 (2)	RRV	Fiji	RRV IgG using a recombinant antigen-based microsphere immunoassay	22.35	30.3	44.74	47.22
Phillips,1990 (1)	RRV	Queensland	HI	6.78	19.07	27.8	31.3	35.34	41.33	45.76	51.92
Phillips,1991 (2)	BFV	Queensland	HI	0	1.69	3.81	6.1	8.38	10.67	11.86	17.31
McBride,1998 (2)*	DENV	Charters Towers	NT and (HI or ELISA)	8			22	30	51-64 y/o, 52.00		65-88 y/o, 60.00
Faddy,2013 (2)	DENV	Queensland	ELISA(IgG)	3.17				9.43		24.27
Faddy,2013 (3)	DENV	Melbourne	ELISA(IgG)	7.28				7.44		4.4
Darcy,2020	DENV	Honiara and Gizo	ELISA(IgG)	1-5 y/o, 61.5 (16/26)	6-10 y/o, 75.0 (18/24)	11-15 y/o, 78.8 (26/33)	16-20 y/o, 95.0 (19/20)
Hawkes,1987	BFV	New South Wales	ELISA(IgG) and HI	1.58		1.51		2.82
Faddy,2015 (10-11)	BFV	Queensland and Murray Valley	ELISA(IgM)	≤ 24 y/o, 1.57 (11/699)	25-34 y/o, 1.61 (11/683)	35-44 y/o, 0.67 (5/744)	45-54 y/o, 1.41 (18/1281)	55-64 y/o, 0.67 (8/1201)	≥ 65 y/o, 1.88 (8/425)
*The numbers were estimated from rates or the rates were estimated from figures
**Unable to extract the exact seroprevalence in age groups from the figures
***Age range were estimated according to the age groups

## Sheet: Fig2DENV-descriptive stats
Descriptive Statistics	Sampling method
	CT	ET	RS
Number of values	4	0	10
Minimum	61.76		0
25% Percentile	62.31		4.706
Median	73.99		24.33
75% Percentile	92.7		72.86
Maximum	95.59		83.14
Range	33.83		83.14
Mean	76.33		34.36
Std. Deviation	16.29		34.18
Std. Error of Mean	8.146		10.81

## Sheet: Fig2RRV descriptive stats
Descriptive Statistics	Sampling method
	CT	ET	RS
Number of values	9	10	30
Minimum	7.695	0.8357	0
25% Percentile	9.518	0.9355	8.002
Median	31.64	4.033	27.96
75% Percentile	85.65	15.87	45.09
Maximum	100	27.41	73.98
Range	92.3	26.57	73.98
Mean	42.86	7.927	27.81
Std. Deviation	37.71	9.075	20.23
Std. Error of Mean	12.57	2.87	3.694

## Sheet: Fig2BFV descriptive stats
Descriptive Statistics	Sampling method
	CT	ET	RS
Number of values	4	9	3
Minimum	0.9317	0.2786	1.977
25% Percentile	2.316	0.9486	1.977
Median	7.734	1.393	1.98
75% Percentile	11.63	2.479	4.701
Maximum	12.5	3.672	4.701
Range	11.57	3.394	2.723
Mean	7.225	1.655	2.886
Std. Deviation	4.87	1.076	1.572
Std. Error of Mean	2.435	0.3588	0.9074

## Sheet: Fig3 Chi-squared results
	Table Analyzed	DENV
	Oberserved Frequency (O)
	Data analyzed	HI and NT	ELISA (IgM and IgG)	Total
	Before Year 2000	56	51	107
	After Year 2000	0	40	40
	Total	56	91	147
	RESULT:
	P value and statistical significance
	Test	Chi-square
	Chi-square, df	33.82, 1
	z	5.815
	P value	<0.0001
	P value summary	****
	One- or two-sided	Two-sided
	Statistically significant (P < 0.05)?	Yes
	Table Analyzed	RRV
	Oberserved Frequency (O)
	Data analyzed	HI and NT	ELISA (IgM and IgG)	Total
	Before Year 2000	31	17	48
	After Year 2000	41	4	45
	Total	72	21	93
	RESULT:
	P value and statistical significance
	Test	Chi-square
	Chi-square, df	9.349, 1
	z	3.058
	P value	0.0022
	P value summary	**
	One- or two-sided	Two-sided
	Statistically significant (P < 0.05)?	Yes
	Table Analyzed	BFV
	Oberserved Frequency (O)
	Data analyzed	HI and NT	ELISA (IgM and IgG)	Total
	Before Year 2000	3	0	3
	After Year 2000	9	1	10
	Total	12	1	13
	RESULT:
	P value and statistical significance
	Test	Chi-square
	Chi-square, df	0.3250, 1
	z	0.5701
	P value	0.5686
	P value summary	ns
	One- or two-sided	Two-sided
	Statistically significant (P < 0.05)?	No

[truncated: 1 more sheets: Fig3(dotplot raw data)]
